# Supplementary material for: A20 regulates lymphocyte adhesion in murine neuroinflammation by restricting endothelial ICOSL expression in the CNS
Source: J Clin Invest. 2023 Dec 15;133(24):e168314. doi: 10.1172/JCI168314 (PMC10721159; doi:10.1172/JCI168314)
Supplement: Supporting data values [file jci-133-168314-s038.xlsx]

## Sheet: Fig. 1B
A20fl/fl	A20∆CNS-EC
1.408	0.051
0.858	0.04
0.83	0.034
	0.03

## Sheet: Fig. 1C
A20fl/fl	A20∆CNS-EC
1.10884	0.295664
1.07761	0.228998
0.813557	0.149299
0.95781	0.109956
1.04219	0.190057

## Sheet: Fig. 1D
days p.t.	A20fl/fl	A20∆CNS-EC
6		1
6		1
8	1	1
8	1	1
8	1	1
8		1
8		1
9	1	1
9		1
9		1
10		1
11	1	1
12		1
17	1
20	0	0
20	0	0
20	0
20	0
20	0
20	0
20	0
20	0
20	0
20	0
20	0

## Sheet: Fig. 1E
day post transfer	A20fl/fl																	A20∆CNS-EC
0	0	0	0	0	0	0	0	0	0	0	0	0	0	0	0	0	0	0	0	0	0	0	0	0	0	0	0	0	0	0	0	0
1	0	0	0	0	0	0	0	0	0	0	0	0	0	0	0	0	0	0	0	0	0	0	0	0	0	0	0	0	0	0	0	0
2	0	0	0	0	0	0	0	0	0	0	0	0	0	0	0	0	0	0	0	0	0	0	0	0	0	0	0	0	0	0	0	0
3	0	0	0	0	0	0	0	0	0	0	0	0	0	0	0	0	0	0	0	0	0	0	0	0	0	0	0	0	0	0	0	0
4	0	0	0	0	0	0	0	0	0	0	0	0	0	0	0	0	0	0	0	0	0	0	0	0	0	0	0	0	0	0	0	0
5	0	0	0	0	0	0	0	0	0	0	0	0	0	0	0	0	0	0	0	0	0	0	0	0	0	0	0	0	0	0	0	0
6	0	0	0	0	0	0	0	0	0	0	0	0	0	0	0	0	0	0	0	0	0	0	0	0	0	0	0	2.5	0	0.5	0	0
7	0	0	0	0	0	0	0	0	0	0	0	0	0	0	0	0	0	0	0	0	0	0	0	0	0	0	0	3.25	0	2.5	0	0
8	0.25	0.75	0	0	0	0	0	0	0	0	1	0	0	0	0	0	0	0.25	0.75	0.25	0	0.75	0.25	0	0	0	0	3.75	0	3.75	0	0
9	1.5	2.5	0	0	0	0	0	0	0	0	2.75	0	0	0	1	0	0	1.25	2.25	1.75	0	1.5	2.25	0.25	0	0	0.25	4	2.5	3.75	0	0
10	1.5	3.5	0	0	0	0	0	0	0	0	3.25	0	0	0	2.75	0	0	2.75	2.25	2.5	0	2.25	2.25	1.25	0	0	1	3.75	3	3.75	0	1
11	1.5	3.75	0	0	0	0	0	0	0	0	3.25	0	0	0	2.75	1	0	3.25	2	3.5	0	2.5	2.25	1.5	0	0	0.75	3.75	3.25	3.75	0.5	3
12	1.5	3.25	0	0	0	0	0	0	0	0	3.75	0	0	0	3	1.25	0	2.5	1	2.75	0	3	2.75	2.25	0.75	0	1.5	3.75	3.25	3.75	1	3.75
13	1.25	2.5	0	0	0	0	0	0	0	0	2.25	0	0	0	2.75	2.75	0	2.5	1.25	2	0	2.25	2.5	2	0.75	0	1.25	3.25	3	3	0.75	3.75
14	0.5	1.5	0	0	0	0	0	0	0	0	2.25	0	0	0	2.75	2.75	0	1.75	0.75	1.5	0	1.75	2	1.5	0.75	0	1.25	3.25	2.5	2.75	0.5	2.75
15	0.25	1.5	0	0	0	0	0	0	0	0	2	0	0	0	2.75	2.75	0	0.75	0.75	1.25	0	2	1.5	1.25	0.5	0	1	3	2.5	2.75	0.5	2.75
16	0.5	1.75	0	0	0	0	0	0	0	0	2	0	0	0	2.5	2.75	0	0.75	0.75	0.75	0	1.75	1.5	1.25	0	0	1	2.75	2.5	2.5	0	2.5
17	0.5	1.25	0	0	0	0	0	0	0	0	1.75	0	0	0	2.5	2.75	0.75	0.5	0.25	0.75	0	1.5	1.5	1.25	0	0	0.75	2.75	2.5	2.5	0	2.25
18	0	1.25	0	0	0	0	0	0	0	0	1	0	0	0	2.5	2.25	1	0.5	0	0.75	0	1.5	1.5	1	0	0	0.75	2.5	2.25	2.5	0	1.75
19	0	1.5	0	0	0	0	0	0	0	0	1	0	0	0	2.5	2.5	1.5	0.5	0	0.75	0	1	1.5	1	0	0	0.5	2.75	2.5	2.5	0	1.5

## Sheet: Fig. 1F
A20fl/fl	A20∆CNS-EC
9.25	17.25
25	12
0	18.5
0	0
0	21.75
0	21.75
0	14.5
0	2.75
0	0
0	10
26.25	45
0	29.75
0	40.25
0	3.25
27.75	25
20.75
3.25

## Sheet: Fig. 1G
A20fl/fl	A20∆CNS-EC
1.5	3.25
3.75	2.25
3.75	3.5
3	3
2.75	2.75
2.5	2.25
0	0.75
0	1.25
0	4
0	3.25
0	3.75
0	1
0	3.75
0	0
0	0
0
0

## Sheet: Fig. 1H
A20fl/fl	A20∆CNS-EC
9	6
11	6
17	7
8	9
8	10
8	11
	8
	8
	8
	8
	8
	9
	9
	12

## Sheet: Fig. 1I
day post transfer	A20fl/fl												A20∆EC
0	0	0	0	0	0	0	0	0	0	0	0	0	0	0	0	0	0	0	0	0	0	0	0
1	0	0	0	0	0	0	0	0	0	0	0	0	0	0	0	0	0	0	0	0	0	0	0
2	0	0	0	0	0	0	0	0	0	0	0	0	0	0	0	0	0	0	0	0	0	0	0
3	0	0	0	0	0	0	0	0	0	0	0	0	0	0	0	0	0	0	0	0	0	0	0
4	0	0	0	0	0	0	0	0	0	0	0	0	0	0	0	0	0	0	0	0	0	0	0
5	0	0	0	0	0	0	0	0	0	0	0	0	0	0	0	0	0	0	0	0	0	0	0
6	0	0	0	0	0	0	0	0	0	0	0	0	0	0	0	0	0	0	0	0	0	0	0
7	0	0	0	0	0	0	0	0	0	0	0	0	0.5	0	0.5	1.5	0	0	0	0	0	0	0
8	1	0	0	0	0	0	0	0	0	1.75	0	0	1	0	1	1.5	0	1	0.5	0.5	0	1	0
9	1	0	0	0	0	0.5	0.5	0	0.5	3.5	0	0	2.5	1	2	1.5	0.5	2	1	2.5	0.75	2.25	0.25
10	1.5	0	0	0	0	2.5	1	0.5	1	3.75	0	0.25	2.75	2.5	2.5	1.5	1	2.75	1.5	3	2.25	3.25	2.5
11	2.5	0	0	0	0	2.75	1.5	2	1.5	3.25	0	0.75	2.75	3.25	2.75	1.5	1	3	2.5	3.5	3.25	3	2.5
12	2.75	0	0	0	0	2.75	2.75	2.5	3.25	2.75	0.5	1.5	3	3.5	2.75	1.5	1.5	3.5	2.75	3.75	3.75	3.25	3
13	2.75	0	0	0	0	2.5	2.75	2.75	3.5	2.25	1.5	1.25	3.5	3.25	2.75	1.25	1.5	3.5	3.5	3.5	3.75	2.75	3.25
14	2.75	0	0	0	1	2.5	2.5	2.75	3.25	1.25	2	1.5	3.75	2.75	2.5	1.25	1.25	3.5	3.25	3.5	4	2.5	3.5
15	2.25	0	0	1	2	2.5	1.5	2.25	3.25	1	1.75	1.5	3	2.5	2.25	0.5	1	3.75	3.25	3.25	3.75	2	3.5
16	2	0	0	1	3.5	1.25	1.5	2	2.75	1	1.5	1.25	3	2.5	1	0.5	0.5	3.75	2.75	3	3.75	1.75	3.5
17	1.5	0	0	0.5	3.5	1	1.25	1.25	1.5	1	1.25	1.25	2.75	2.25	1	0.5	0	3.25	2.5	2.75	3.75	1.5	3
18	1.5	0	0	0	3.5	0.5	1.25	1.5	2.5	1	1	1	2.75	1.5	1	0.5	0	3.25	2	1.75	3.75	1	2.5
19	1.5	0	0	0	3.5	0.5	1.25	1.25	2	1	1	1	2.5	1.25	1	0.5	0	3	1.25	1.75	3.75	1	2.5

## Sheet: Fig. 1J
A20fl/fl	A20∆EC
23	33.75
0	26.25
0	23
2.5	14
17	8.25
19.25	36.25
17.75	26.75
18.75	32.75
25	36.5
23.5	25.25
10.5	30
11.25

## Sheet: Fig. 1K
A20fl/fl	A20∆EC
3.75	3.75
2	3.75
1.5	3.25
2.75	3.5
0	3.75
0	3.5
1	2.75
3.5	1.5
2.75	2
2.75	3.75
2.75	3.5
3.5

[truncated: 38 more sheets: Fig. 1L, Fig. 2B, Fig. 2C, Fig. 2D, Fig. 2E, Fig. 2F, Fig. 2I, Fig. 2J, Fig. 3B, Fig. 3C, Fig. 3D, Fig. 3F, Fig. 3G, Fig. 3H, Fig. 4B, Fig. 4D, Fig. 4F, Fig. 5A, Fig. 5F, Fig. 5G …]
